# Supplementary material for: A Novel Netrin-1-Derived Peptide Enhances Protection against Neuronal Death and Mitigates of Intracerebral Hemorrhage in Mice
Source: Int J Mol Sci. 2021 May 2;22(9):4829. doi: 10.3390/ijms22094829 (PMC8125294; doi:10.3390/ijms22094829)
Supplement: Supplementary file 1 [file ijms-22-04829-s001.zip]

Archive with 1 entries (1 files):
- ijms-1204681-supplementary.pdf
